# Supplementary material for: Discovery of Flavone Derivatives Containing Carboxamide Fragments as Novel Antiviral Agents
Source: Molecules. 2023 Feb 26;28(5):2179. doi: 10.3390/molecules28052179 (PMC10004232; doi:10.3390/molecules28052179)
Supplement: Supplementary file 1 [file molecules-28-02179-s001.zip]

Archive with 1 entries (1 files):
- molecules-2224281-supplementary.pdf
